# Supplementary material for: Application of Skyline for Analysis of Protein–Protein Interactions In Vivo
Source: Molecules. 2021 Nov 26;26(23):7170. doi: 10.3390/molecules26237170 (PMC8658920; doi:10.3390/molecules26237170)
Supplement: Supplementary file 1 [file molecules-26-07170-s001.zip]

Archive with 2 entries (2 files):
- Supplementary data 1.pdf
- Supplementary data 2.xlsx
